# Supplementary material for: Association Between Anthropometric Measurements and Mediterranean Lifestyle in Women Diagnosed with Hashimoto’s Thyroiditis: Data from the Mediterranean Region
Source: Nutrients. 2025 Mar 3;17(5):892. doi: 10.3390/nu17050892 (PMC11901783; doi:10.3390/nu17050892)
Supplement: Supplementary file 1 [file nutrients-17-00892-s001.zip]

Archive with 1 entries (1 files):
- nutrients-3504435-supplementary.pdf
